# Supplementary material for: Ectopic Expression of Neurod1 Is Sufficient for Functional Recovery following a Sensory–Motor Cortical Stroke
Source: Biomedicines. 2024 Mar 15;12(3):663. doi: 10.3390/biomedicines12030663 (PMC10968474; doi:10.3390/biomedicines12030663)
Supplement: Supplementary file 1 [file biomedicines-12-00663-s001.zip]

Archive with 1 entries (1 files):
- biomedicines-2877433-supplementary.pdf
